# Supplementary material for: DeepES: deep learning-based enzyme screening to identify orphan enzyme genes
Source: Bioinformatics. 2025 Feb 6;41(3):btaf053. doi: 10.1093/bioinformatics/btaf053 (PMC11881691; doi:10.1093/bioinformatics/btaf053)
Supplement: btaf053_Supplementary_Data [file btaf053_supplementary_data.zip]

Archive with 16 entries (15 files):
- supplementary_materials/
- __MACOSX/._supplementary_materials
- supplementary_materials/Table_S2.xlsx
- __MACOSX/supplementary_materials/._Table_S2.xlsx
- supplementary_materials/.DS_Store
- __MACOSX/supplementary_materials/._.DS_Store
- supplementary_materials/Table_S3.xlsx
- __MACOSX/supplementary_materials/._Table_S3.xlsx
- supplementary_materials/Table_S4.xlsx
- __MACOSX/supplementary_materials/._Table_S4.xlsx
- supplementary_materials/Table_S5.xlsx
- __MACOSX/supplementary_materials/._Table_S5.xlsx
- supplementary_materials/Suppelementary_materials.pdf
- __MACOSX/supplementary_materials/._Suppelementary_materials.pdf
- supplementary_materials/Table_S1.xlsx
- __MACOSX/supplementary_materials/._Table_S1.xlsx
