# Supplementary material for: DeepES: deep learning-based enzyme screening to identify orphan enzyme genes
Source: Bioinformatics. 2025 Feb 6;41(3):btaf053. doi: 10.1093/bioinformatics/btaf053 (PMC11881691; doi:10.1093/bioinformatics/btaf053)
Supplement: btaf053_Supplementary_Data [file btaf053_supplementary_data.zip › supplementary_materials/Table_S4.xlsx]

## Sheet: one_orphan
Tools	Precision (unknown<1)	Precision (unknown<2)	Precision (unknown<3)	N
DeepES (threshold = 0.99)	0.4295	0.5085	0.5342	93531
CLEAN	0.6795	0.8143	0.8323	11913

## Sheet: all_orphan
Tools	Precision (unknown<1)	Precision (unknown<2)	Precision (unknown<3)	N
DeepES (threshold = 0.99)	0.6898	0.7279	0.7518	93531
CLEAN	0.615	0.7538	0.7754	8555
