# Supplementary material for: DeepES: deep learning-based enzyme screening to identify orphan enzyme genes
Source: Bioinformatics. 2025 Feb 6;41(3):btaf053. doi: 10.1093/bioinformatics/btaf053 (PMC11881691; doi:10.1093/bioinformatics/btaf053)
Supplement: btaf053_Supplementary_Data [file btaf053_supplementary_data.zip › supplementary_materials/Table_S5.xlsx]

## Sheet: one_orphan (window size = 10)
threshold	precision(unknown<1)	precision(unknown<2)	precision(unknown<3)	N
0.1	0.00361157	0.00740131	0.0198428	15411591
0.2	0.00633572	0.0127707	0.0306155	8711239
0.3	0.00953645	0.0187643	0.0410016	5731483
0.4	0.0141247	0.0265792	0.0528627	3839435
0.5	0.0217628	0.0382609	0.0688101	2462226
0.6	0.0339006	0.0550411	0.0892332	1546935
0.7	0.0526641	0.0796939	0.116704	960350
0.8	0.085026	0.120762	0.160392	565956
0.9	0.154424	0.204937	0.24557	295349
0.95	0.235842	0.29908	0.337017	185599
0.99	0.429526	0.508495	0.53424	93531

## Sheet: one_orphan (window size = 20)
threshold	precision(unknown<1)	precision(unknown<2)	precision(unknown<3)	N
0.1	0.00378889	0.00761821	0.0201556	15679278
0.2	0.00661254	0.0130199	0.0310911	8912155
0.3	0.00997319	0.0191678	0.0416196	5865624
0.4	0.0148121	0.0272894	0.0538173	3923605
0.5	0.0228686	0.0394304	0.0702028	2511567
0.6	0.0355655	0.0568889	0.0913319	1574137
0.7	0.0558007	0.0831414	0.120376	975723
0.8	0.0920295	0.128081	0.167762	576239
0.9	0.167827	0.219002	0.258977	303509
0.95	0.254428	0.317962	0.355049	192086
0.99	0.455003	0.533075	0.5581	97384

## Sheet: one_orphan (window size = 30)
threshold	precision(unknown<1)	precision(unknown<2)	precision(unknown<3)	N
0.1	0.00975749	0.0224187	0.047876	29050907
0.2	0.0135297	0.0307438	0.0627057	20921782
0.3	0.0181362	0.0404501	0.0781037	15581803
0.4	0.0228915	0.0500926	0.0918959	12317350
0.5	0.0286726	0.0610651	0.106454	9813932
0.6	0.0371501	0.074916	0.123744	7518205
0.7	0.0499932	0.0936394	0.144413	5526629
0.8	0.0707923	0.121584	0.173294	3853882
0.9	0.110878	0.173369	0.223904	2404021
0.95	0.157731	0.231699	0.280128	1644964
0.99	0.290344	0.383553	0.421062	836682

## Sheet: all_orphan (window size = 10)
threshold	precision(unknown<1)	precision(unknown<2)	precision(unknown<3)	N
0.1	0.00292708	0.00443161	0.0121188	6441228
0.2	0.00719086	0.0104771	0.0235297	2588982
0.3	0.0151712	0.0212531	0.0404959	1193381
0.4	0.0295177	0.0396161	0.065422	594051
0.5	0.0544484	0.0703774	0.102414	308494
0.6	0.0945565	0.117403	0.1553	168513
0.7	0.154793	0.18461	0.225575	97595
0.8	0.246091	0.282382	0.324986	58141
0.9	0.389699	0.431269	0.471822	34424
0.95	0.512343	0.553715	0.589337	24872
0.99	0.689797	0.727864	0.75179	16760

## Sheet: all_orphan (window size = 20)
threshold	precision(unknown<1)	precision(unknown<2)	precision(unknown<3)	N
0.1	0.00388566	0.00734344	0.0201339	12804769
0.2	0.00709474	0.0131211	0.0317909	6932603
0.3	0.0113803	0.0206366	0.0451798	4204621
0.4	0.0170188	0.0299415	0.0599971	2741317
0.5	0.0253576	0.0423696	0.0776504	1799142
0.6	0.0379709	0.0593788	0.0991517	1169289
0.7	0.0569276	0.083095	0.126036	760106
0.8	0.0877887	0.120387	0.165257	477419
0.9	0.152528	0.195384	0.241443	264489
0.95	0.225473	0.277461	0.321874	169386
0.99	0.420771	0.486271	0.524155	82489

## Sheet: all_orphan (window size = 30)
threshold	precision(unknown<1)	precision(unknown<2)	precision(unknown<3)	N
0.1	0.00501491	0.0108587	0.0293975	15750037
0.2	0.00771718	0.0164083	0.0406624	10160831
0.3	0.0116919	0.0243517	0.0551107	6604125
0.4	0.0167724	0.0340454	0.0711895	4514503
0.5	0.0238261	0.0461996	0.0891744	3120739
0.6	0.0341196	0.0616857	0.109854	2130185
0.7	0.0493124	0.0821051	0.133489	1445013
0.8	0.0731459	0.112562	0.166378	950115
0.9	0.121958	0.172105	0.227089	551617
0.95	0.178321	0.239062	0.293003	360781
0.99	0.340548	0.418951	0.465422	173247
