# Supplementary material for: DeepES: deep learning-based enzyme screening to identify orphan enzyme genes
Source: Bioinformatics. 2025 Feb 6;41(3):btaf053. doi: 10.1093/bioinformatics/btaf053 (PMC11881691; doi:10.1093/bioinformatics/btaf053)
Supplement: btaf053_Supplementary_Data [file btaf053_supplementary_data.zip › supplementary_materials/Table_S1.xlsx]

## Sheet: grid_search_result
hidden_dim	dropout	learning_rate	epoch	AUC (average)	AUPRC (average)
64	0.1	0.001	1	0.992037	0.948133
64	0.1	0.001	5	0.992071	0.964639
64	0.1	0.001	10	0.992024	0.967959
64	0.1	0.001	20	0.991969	0.969036
64	0.1	0.005	1	0.992095	0.946982
64	0.1	0.005	5	0.992043	0.954651
64	0.1	0.005	10	0.991879	0.95298
64	0.1	0.005	20	0.991901	0.951201
64	0.1	0.01	1	0.991911	0.941546
64	0.1	0.01	5	0.991972	0.953663
64	0.1	0.01	10	0.991916	0.959295
64	0.1	0.01	20	0.991888	0.959844
64	0.25	0.001	1	0.992066	0.946721
64	0.25	0.001	5	0.992025	0.964105
64	0.25	0.001	10	0.992045	0.967527
64	0.25	0.001	20	0.991996	0.967559
64	0.25	0.005	1	0.992076	0.946185
64	0.25	0.005	5	0.991887	0.946589
64	0.25	0.005	10	0.99191	0.946303
64	0.25	0.005	20	0.99186	0.947691
64	0.25	0.01	1	0.991933	0.93138
64	0.25	0.01	5	0.991939	0.944897
64	0.25	0.01	10	0.991808	0.951331
64	0.25	0.01	20	0.991879	0.9542
64	0.5	0.001	1	0.992068	0.942356
64	0.5	0.001	5	0.992071	0.962955
64	0.5	0.001	10	0.991951	0.966625
64	0.5	0.001	20	0.991961	0.96704
64	0.5	0.005	1	0.992013	0.944676
64	0.5	0.005	5	0.991953	0.95068
64	0.5	0.005	10	0.991975	0.952336
64	0.5	0.005	20	0.991909	0.954192
64	0.5	0.01	1	0.991853	0.929604
64	0.5	0.01	5	0.99195	0.946244
64	0.5	0.01	10	0.991933	0.953718
64	0.5	0.01	20	0.991875	0.954656
128	0.1	0.001	1	0.992167	0.94705
128	0.1	0.001	5	0.992103	0.964093
128	0.1	0.001	10	0.992006	0.967042
128	0.1	0.001	20	0.991948	0.964278
128	0.1	0.005	1	0.992003	0.941856
128	0.1	0.005	5	0.99199	0.944385
128	0.1	0.005	10	0.991875	0.943423
128	0.1	0.005	20	0.991803	0.934223
128	0.1	0.01	1	0.991807	0.923155
128	0.1	0.01	5	0.991879	0.945471
128	0.1	0.01	10	0.991867	0.94743
128	0.1	0.01	20	0.991777	0.946055
128	0.25	0.001	1	0.992107	0.945604
128	0.25	0.001	5	0.992036	0.963458
128	0.25	0.001	10	0.992012	0.963317
128	0.25	0.001	20	0.991893	0.953675
128	0.25	0.005	1	0.991964	0.931361
128	0.25	0.005	5	0.991834	0.911218
128	0.25	0.005	10	0.991811	0.917306
128	0.25	0.005	20	0.991767	0.917725
128	0.25	0.01	1	0.991728	0.894811
128	0.25	0.01	5	0.991786	0.908418
128	0.25	0.01	10	0.991677	0.918396
128	0.25	0.01	20	0.991712	0.921372
128	0.5	0.001	1	0.992142	0.941586
128	0.5	0.001	5	0.992037	0.961079
128	0.5	0.001	10	0.991949	0.956952
128	0.5	0.001	20	0.99185	0.948245
128	0.5	0.005	1	0.991833	0.920303
128	0.5	0.005	5	0.99182	0.91991
128	0.5	0.005	10	0.991799	0.922089
128	0.5	0.005	20	0.991833	0.934909
128	0.5	0.01	1	0.991451	0.874146
128	0.5	0.01	5	0.991732	0.909139
128	0.5	0.01	10	0.991781	0.927875
128	0.5	0.01	20	0.991795	0.93303
256	0.1	0.001	1	0.992084	0.945243
256	0.1	0.001	5	0.992075	0.962913
256	0.1	0.001	10	0.991998	0.964448
256	0.1	0.001	20	0.991936	0.960683
256	0.1	0.005	1	0.991718	0.928598
256	0.1	0.005	5	0.991946	0.934068
256	0.1	0.005	10	0.991794	0.928462
256	0.1	0.005	20	0.991689	0.916731
256	0.1	0.01	1	0.991733	0.908952
256	0.1	0.01	5	0.991933	0.934192
256	0.1	0.01	10	0.991818	0.932821
256	0.1	0.01	20	0.991541	0.919331
256	0.25	0.001	1	0.992089	0.942914
256	0.25	0.001	5	0.992028	0.957584
256	0.25	0.001	10	0.991906	0.951094
256	0.25	0.001	20	0.991883	0.930995
256	0.25	0.005	1	0.99166	0.890986
256	0.25	0.005	5	0.991735	0.897288
256	0.25	0.005	10	0.991695	0.902303
256	0.25	0.005	20	0.991686	0.909566
256	0.25	0.01	1	0.991484	0.868884
256	0.25	0.01	5	0.991571	0.890784
256	0.25	0.01	10	0.991582	0.899758
256	0.25	0.01	20	0.99158	0.90607
256	0.5	0.001	1	0.992074	0.937416
256	0.5	0.001	5	0.991994	0.9422
256	0.5	0.001	10	0.991917	0.930362
256	0.5	0.001	20	0.991734	0.91733
256	0.5	0.005	1	0.991549	0.858714
256	0.5	0.005	5	0.991513	0.885892
256	0.5	0.005	10	0.991555	0.898369
256	0.5	0.005	20	0.991579	0.910344
256	0.5	0.01	1	0.990874	0.820541
256	0.5	0.01	5	0.991344	0.877011
256	0.5	0.01	10	0.991503	0.897025
256	0.5	0.01	20	0.991583	0.909066

## Sheet: RClass_list
RClass
RC00004
RC00005
RC00007
RC00011
RC00014
RC00022
RC00028
RC00029
RC00032
RC00034
RC00040
RC00044
RC00056
RC00061
RC00062
RC00063
RC00077
RC00081
RC00087
RC00105
RC00116
RC00126
RC00143
RC00152
RC00165
RC00177
RC00197
RC00200
RC00206
RC00214
RC00216
RC00236
RC00262
RC00279
RC00289
RC00395
RC00418
RC00439
RC00440
RC00443
RC00447
RC00452
RC00456
RC00459
RC00463
RC00470
RC00477
RC00490
RC00526
RC00533
RC00537
RC00540
RC00557
RC00586
RC00609
RC00618
RC00714
RC00721
RC00746
RC00767
RC00819
RC00834
RC00848
RC00888
RC00918
RC00943
RC00960
RC00961
RC00976
RC01018
RC01046
RC01055
RC01098
RC01119
RC01188
RC01217
RC01245
RC01439
RC01499
RC01662
RC01705
RC01765
RC01781
RC01943
RC02273
RC02541
RC02556
RC02566
RC02633
RC02674
RC02746
RC02798
RC02801
RC02816
RC02862
RC02880
RC02883
RC02940
RC02942
RC02948

## Sheet: RClass distribution
RClass	cnt_train	cnt_test	cnt_total
RC00001	5135	7601	12736
RC00002	119780	188101	307881
RC00003	23884	37300	61184
RC00004	63068	116618	179686
RC00005	12309	24346	36655
RC00006	22078	36722	58800
RC00007	1378	1943	3321
RC00008	3056	5229	8285
RC00009	958	1375	2333
RC00010	38368	54711	93079
RC00011	3220	5698	8918
RC00012	3505	6757	10262
RC00013	2638	4001	6639
RC00014	12520	29844	42364
RC00015	4137	6196	10333
RC00016	3497	5448	8945
RC00017	68060	108445	176505
RC00018	527	1013	1540
RC00020	5695	10166	15861
RC00021	2916	4763	7679
RC00022	9749	13131	22880
RC00024	1805	2587	4392
RC00025	3385	5200	8585
RC00026	6508	9234	15742
RC00027	7774	11735	19509
RC00028	3361	5426	8787
RC00029	12672	22002	34674
RC00031	5356	9600	14956
RC00032	4731	6561	11292
RC00033	3620	8057	11677
RC00034	2128	3516	5644
RC00035	3788	5342	9130
RC00036	4089	6256	10345
RC00037	4560	8676	13236
RC00039	14471	22986	37457
RC00040	6608	9543	16151
RC00041	6160	13701	19861
RC00042	3178	5165	8343
RC00043	18870	27045	45915
RC00044	2143	3720	5863
RC00045	4267	5895	10162
RC00046	1758	3289	5047
RC00047	1868	4315	6183
RC00048	1010	2122	3132
RC00049	17665	36302	53967
RC00050	2019	3142	5161
RC00051	1884	3772	5656
RC00052	3773	9888	13661
RC00053	4024	5777	9801
RC00054	1812	2510	4322
RC00055	37131	50687	87818
RC00056	2967	4635	7602
RC00057	11	29	40
RC00058	71	382	453
RC00059	6262	13822	20084
RC00060	1431	3682	5113
RC00061	15433	24474	39907
RC00062	5392	9487	14879
RC00063	12899	22796	35695
RC00064	29689	51612	81301
RC00065	1815	2836	4651
RC00066	2364	4962	7326
RC00067	3522	5459	8981
RC00068	1020	5756	6776
RC00069	9842	15319	25161
RC00070	5348	8274	13622
RC00071	1510	3783	5293
RC00072	294	552	846
RC00074	4323	6138	10461
RC00075	201	541	742
RC00076	3104	8690	11794
RC00077	3929	6393	10322
RC00078	24068	35088	59156
RC00080	7556	14586	22142
RC00081	1300	1920	3220
RC00083	2951	4500	7451
RC00084	3471	4893	8364
RC00085	1835	3167	5002
RC00086	338	541	879
RC00087	4805	8651	13456
RC00088	2193	5514	7707
RC00089	2093	4352	6445
RC00090	14594	25079	39673
RC00091	95	123	218
RC00092	0	13	13
RC00094	817	3063	3880
RC00095	591	2137	2728
RC00096	14690	25591	40281
RC00097	1156	2189	3345
RC00098	1152	2451	3603
RC00099	5041	9722	14763
RC00100	6159	10333	16492
RC00102	650	1526	2176
RC00103	6158	12448	18606
RC00104	131	189	320
RC00105	1890	2694	4584
RC00106	3924	5552	9476
RC00107	22	499	521
RC00108	121	381	502
RC00109	1450	2253	3703
RC00110	1346	2098	3444
RC00111	1527	2144	3671
RC00112	1515	1909	3424
RC00113	3437	4510	7947
RC00114	1377	1797	3174
RC00115	36	46	82
RC00116	3297	6942	10239
RC00117	9954	18390	28344
RC00120	1595	2723	4318
RC00121	3644	6114	9758
RC00122	2776	4775	7551
RC00123	294	552	846
RC00125	1398	1999	3397
RC00126	1013	2165	3178
RC00127	23	161	184
RC00128	34	84	118
RC00131	502	715	1217
RC00133	105	230	335
RC00134	0	2	2
RC00135	474	1614	2088
RC00137	1787	7267	9054
RC00138	10	17	27
RC00139	209	643	852
RC00141	17139	26892	44031
RC00143	3367	5567	8934
RC00144	105	339	444
RC00145	97	300	397
RC00146	376	663	1039
RC00148	1020	5756	6776
RC00149	2968	3973	6941
RC00150	121	244	365
RC00151	10	17	27
RC00152	1068	2092	3160
RC00153	259	510	769
RC00154	330	1251	1581
RC00156	549	933	1482
RC00157	102	116	218
RC00158	1353	2504	3857
RC00159	446	791	1237
RC00160	1207	1979	3186
RC00161	419	950	1369
RC00162	3923	5550	9473
RC00163	2664	4188	6852
RC00165	2411	3903	6314
RC00166	6952	10647	17599
RC00167	506	733	1239
RC00168	246	649	895
RC00169	57	141	198
RC00171	4264	6772	11036
RC00172	309	266	575
RC00173	69	153	222
RC00174	566	2432	2998
RC00176	1867	2797	4664
RC00177	1026	1803	2829
RC00179	0	91	91
RC00180	120	243	363
RC00181	258	1684	1942
RC00182	2885	7178	10063
RC00183	3115	4815	7930
RC00184	709	1173	1882
RC00185	43	99	142
RC00186	1510	3783	5293
RC00187	17	46	63
RC00188	131	273	404
RC00189	318	475	793
RC00190	517	657	1174
RC00192	197	267	464
RC00194	8	37	45
RC00195	0	14	14
RC00196	1555	2171	3726
RC00197	3135	3628	6763
RC00199	0	44	44
RC00200	1261	1689	2950
RC00201	6	12	18
RC00202	1714	2249	3963
RC00203	232	284	516
RC00204	3791	6212	10003
RC00205	551	1694	2245
RC00206	1301	1794	3095
RC00209	6613	8383	14996
RC00210	3052	3850	6902
RC00212	98	82	180
RC00213	810	1289	2099
RC00214	1613	2636	4249
RC00215	168	350	518
RC00216	1034	1574	2608
RC00217	206	550	756
RC00218	1675	4081	5756
RC00219	1025	1437	2462
RC00221	459	893	1352
RC00223	131	139	270
RC00224	2868	3772	6640
RC00225	582	967	1549
RC00226	3422	4708	8130
RC00227	14	21	35
RC00228	0	2	2
RC00229	1	9	10
RC00230	487	670	1157
RC00231	8	1025	1033
RC00233	180	238	418
RC00234	1	8	9
RC00235	0	2	2
RC00236	1256	2775	4031
RC00237	1	0	1
RC00238	62	85	147
RC00240	197	481	678
RC00241	655	1072	1727
RC00242	5068	8466	13534
RC00244	171	299	470
RC00246	1168	5271	6439
RC00247	963	1385	2348
RC00248	4	0	4
RC00249	30	46	76
RC00250	3267	4141	7408
RC00251	42	65	107
RC00253	3618	4820	8438
RC00254	338	802	1140
RC00255	1034	1574	2608
RC00256	359	541	900
RC00261	4	12	16
RC00262	2833	4644	7477
RC00263	3394	5444	8838
RC00264	0	268	268
RC00267	60	160	220
RC00268	0	32	32
RC00269	212	245	457
RC00270	362	446	808
RC00271	119	142	261
RC00272	75	157	232
RC00274	94	118	212
RC00275	96	113	209
RC00279	5162	7242	12404
RC00282	152	199	351
RC00283	1	111	112
RC00284	438	946	1384
RC00285	1936	2698	4634
RC00286	319	527	846
RC00287	300	464	764
RC00288	106	268	374
RC00289	4340	7555	11895
RC00290	1992	2544	4536
RC00291	2950	4505	7455
RC00292	1526	2350	3876
RC00293	1733	2618	4351
RC00294	1526	2350	3876
RC00295	2214	5512	7726
RC00296	1906	7798	9704
RC00298	268	457	725
RC00299	6786	10117	16903
RC00300	3080	4437	7517
RC00302	3996	6241	10237
RC00303	456	504	960
RC00304	0	2	2
RC00307	2894	4567	7461
RC00308	1973	3237	5210
RC00309	97	371	468
RC00311	388	661	1049
RC00312	1031	1699	2730
RC00313	304	505	809
RC00315	203	619	822
RC00316	547	792	1339
RC00317	471	651	1122
RC00318	1580	3146	4726
RC00320	506	733	1239
RC00321	120	192	312
RC00323	3798	5835	9633
RC00325	203	619	822
RC00326	6230	11568	17798
RC00328	1197	1969	3166
RC00329	1528	2209	3737
RC00330	131	199	330
RC00331	1352	1866	3218
RC00332	3988	4974	8962
RC00334	1685	2233	3918
RC00335	225	363	588
RC00337	1	0	1
RC00341	0	2	2
RC00347	13	30	43
RC00348	603	1164	1767
RC00349	1222	1473	2695
RC00350	3286	4456	7742
RC00354	150	246	396
RC00355	195	227	422
RC00356	414	740	1154
RC00358	73	1949	2022
RC00360	1588	2246	3834
RC00361	911	1450	2361
RC00362	977	1810	2787
RC00364	82	102	184
RC00366	7	12	19
RC00367	6332	9573	15905
RC00368	157	270	427
RC00369	0	5	5
RC00370	774	1018	1792
RC00371	388	501	889
RC00372	1031	1699	2730
RC00375	17	23	40
RC00376	5719	8470	14189
RC00377	364	389	753
RC00378	250	497	747
RC00379	1692	2337	4029
RC00380	952	1101	2053
RC00382	2158	3309	5467
RC00383	9	215	224
RC00386	18	63	81
RC00387	1542	2678	4220
RC00388	908	1481	2389
RC00389	22	335	357
RC00390	73	299	372
RC00391	1478	2058	3536
RC00392	870	2207	3077
RC00394	524	796	1320
RC00395	1155	1648	2803
RC00397	3674	7124	10798
RC00399	100	124	224
RC00400	100	124	224
RC00402	2888	4676	7564
RC00403	0	87	87
RC00404	28	50	78
RC00405	892	1986	2878
RC00406	210	294	504
RC00407	84	156	240
RC00408	4750	7599	12349
RC00409	1685	2208	3893
RC00415	445	1214	1659
RC00416	163	160	323
RC00417	1196	1603	2799
RC00418	1847	2872	4719
RC00419	134	987	1121
RC00420	693	1109	1802
RC00421	287	270	557
RC00422	287	270	557
RC00423	1694	2251	3945
RC00424	458	686	1144
RC00425	3567	5718	9285
RC00428	3488	5032	8520
RC00429	181	332	513
RC00432	285	478	763
RC00433	285	478	763
RC00434	3172	4342	7514
RC00435	4362	6260	10622
RC00436	1202	1781	2983
RC00437	1202	1781	2983
RC00438	2503	3534	6037
RC00439	3876	5335	9211
RC00440	1523	1988	3511
RC00441	1181	1393	2574
RC00443	1964	2321	4285
RC00444	1307	1536	2843
RC00445	2692	3341	6033
RC00446	911	1810	2721
RC00447	1385	1805	3190
RC00448	405	615	1020
RC00450	0	3	3
RC00451	4591	7842	12433
RC00452	2000	3761	5761
RC00453	300	440	740
RC00455	957	1338	2295
RC00456	1359	1851	3210
RC00457	282	484	766
RC00458	1255	1464	2719
RC00459	1254	1463	2717
RC00460	1598	2265	3863
RC00461	784	1245	2029
RC00463	1375	1879	3254
RC00465	34	69	103
RC00466	9	30	39
RC00467	1529	3741	5270
RC00468	1212	1510	2722
RC00470	1822	2305	4127
RC00475	0	1	1
RC00476	0	1	1
RC00477	3499	10467	13966
RC00478	2059	3545	5604
RC00479	295	788	1083
RC00482	79	65	144
RC00483	259	410	669
RC00484	0	1	1
RC00485	3	2	5
RC00487	62	120	182
RC00488	1708	2502	4210
RC00489	359	541	900
RC00490	1834	2694	4528
RC00491	436	732	1168
RC00496	180	1371	1551
RC00497	2839	3541	6380
RC00498	1671	2146	3817
RC00501	14	57	71
RC00502	1293	2745	4038
RC00503	1225	1920	3145
RC00505	411	669	1080
RC00506	339	483	822
RC00507	0	126	126
RC00508	440	622	1062
RC00509	38	82	120
RC00511	474	777	1251
RC00514	1817	3123	4940
RC00516	998	1934	2932
RC00517	353	461	814
RC00518	1	1	2
RC00519	0	511	511
RC00522	99	94	193
RC00523	33915	46002	79917
RC00525	1550	3677	5227
RC00526	1916	2513	4429
RC00528	233	281	514
RC00529	155	226	381
RC00530	155	226	381
RC00533	1839	2651	4490
RC00534	199	310	509
RC00535	418	584	1002
RC00536	2536	3467	6003
RC00537	2254	4722	6976
RC00538	1494	3037	4531
RC00539	1077	1539	2616
RC00540	1699	2722	4421
RC00541	1568	2165	3733
RC00543	2368	4364	6732
RC00544	69	99	168
RC00545	213	674	887
RC00547	2	2	4
RC00548	66	81	147
RC00549	66	81	147
RC00553	247	3913	4160
RC00554	7	919	926
RC00556	108	238	346
RC00557	1251	2447	3698
RC00561	46	45	91
RC00563	4358	6595	10953
RC00568	189	288	477
RC00569	28	63	91
RC00571	2970	4034	7004
RC00572	672	1185	1857
RC00574	527	958	1485
RC00575	1	11	12
RC00578	1621	2522	4143
RC00583	2214	2999	5213
RC00585	2	10	12
RC00586	1288	1690	2978
RC00588	843	1261	2104
RC00589	180	543	723
RC00590	2	0	2
RC00594	343	494	837
RC00595	183	263	446
RC00599	93	150	243
RC00600	174	237	411
RC00601	7	406	413
RC00603	2645	3741	6386
RC00604	4071	5572	9643
RC00608	24	18	42
RC00609	1117	2140	3257
RC00610	0	1	1
RC00611	1560	1954	3514
RC00613	3429	4163	7592
RC00614	3	9	12
RC00615	834	1169	2003
RC00617	203	619	822
RC00618	1528	1908	3436
RC00620	52	74	126
RC00626	1146	1532	2678
RC00627	3833	6160	9993
RC00629	952	1101	2053
RC00632	3974	5890	9864
RC00637	8	33	41
RC00639	647	1103	1750
RC00643	664	1312	1976
RC00644	500	615	1115
RC00649	1987	3536	5523
RC00651	4	96	100
RC00652	574	829	1403
RC00657	0	43	43
RC00661	142	279	421
RC00662	46	142	188
RC00667	880	1210	2090
RC00668	0	14	14
RC00669	95	305	400
RC00670	744	1409	2153
RC00672	7	13	20
RC00675	813	1080	1893
RC00676	707	1163	1870
RC00677	1508	2238	3746
RC00678	181	302	483
RC00679	210	410	620
RC00680	757	1846	2603
RC00681	328	754	1082
RC00682	142	452	594
RC00683	704	1176	1880
RC00684	4296	5591	9887
RC00688	32	32	64
RC00689	3	13	16
RC00694	20	44	64
RC00697	1242	2235	3477
RC00700	3052	3850	6902
RC00701	3052	3850	6902
RC00704	13	504	517
RC00705	225	833	1058
RC00707	143	186	329
RC00709	75	84	159
RC00710	1978	3105	5083
RC00712	140	300	440
RC00713	397	1870	2267
RC00714	4260	6759	11019
RC00717	0	43	43
RC00719	170	261	431
RC00721	2167	3336	5503
RC00723	12	39	51
RC00724	1	3	4
RC00726	2682	3367	6049
RC00730	60	258	318
RC00731	0	3	3
RC00732	349	671	1020
RC00737	373	699	1072
RC00738	411	669	1080
RC00739	260	404	664
RC00740	1272	2816	4088
RC00741	187	1251	1438
RC00745	1705	2763	4468
RC00746	3541	6009	9550
RC00747	3	23	26
RC00748	3	23	26
RC00750	409	1084	1493
RC00751	138	209	347
RC00752	47	456	503
RC00753	137	629	766
RC00754	75	157	232
RC00755	75	157	232
RC00757	15	22	37
RC00758	1	0	1
RC00762	95	378	473
RC00763	0	17	17
RC00764	200	276	476
RC00767	2065	3249	5314
RC00769	1085	1802	2887
RC00770	1580	2151	3731
RC00773	3	11	14
RC00777	0	900	900
RC00779	212	387	599
RC00780	539	900	1439
RC00781	308	2522	2830
RC00782	527	905	1432
RC00790	77	151	228
RC00791	39	55	94
RC00792	120	196	316
RC00795	19	21	40
RC00796	135	156	291
RC00797	0	9	9
RC00799	78	142	220
RC00800	2	24	26
RC00801	7	53	60
RC00804	438	760	1198
RC00805	0	2	2
RC00807	528	868	1396
RC00808	526	864	1390
RC00809	653	1246	1899
RC00810	32	79	111
RC00811	39	56	95
RC00812	266	311	577
RC00814	879	1028	1907
RC00815	1708	2502	4210
RC00816	1510	3783	5293
RC00818	7	7	14
RC00819	1924	4742	6666
RC00822	1660	2187	3847
RC00823	0	50	50
RC00824	21	38	59
RC00825	580	1723	2303
RC00826	2	4	6
RC00831	4819	10678	15497
RC00832	320	1200	1520
RC00833	69	118	187
RC00834	2349	5580	7929
RC00836	870	977	1847
RC00837	870	977	1847
RC00838	0	233	233
RC00839	3	2	5
RC00840	4083	6796	10879
RC00842	1821	2644	4465
RC00843	0	8	8
RC00844	4	35	39
RC00847	1619	2192	3811
RC00848	1757	2335	4092
RC00850	24	113	137
RC00859	309	266	575
RC00860	426	771	1197
RC00865	29	231	260
RC00866	4	92	96
RC00867	443	881	1324
RC00868	1248	1608	2856
RC00869	0	14	14
RC00870	2741	3432	6173
RC00871	2350	3255	5605
RC00872	1192	1624	2816
RC00874	0	2	2
RC00875	3	1	4
RC00878	0	1	1
RC00884	792	4527	5319
RC00885	965	3257	4222
RC00887	971	1299	2270
RC00888	2724	3967	6691
RC00891	4	15	19
RC00896	586	954	1540
RC00897	56	134	190
RC00899	86	135	221
RC00902	342	533	875
RC00903	153	234	387
RC00904	5	236	241
RC00910	947	1277	2224
RC00911	1	3	4
RC00912	85	178	263
RC00917	990	2747	3737
RC00918	1168	1586	2754
RC00923	222	396	618
RC00924	28	16	44
RC00929	1485	2091	3576
RC00931	0	14	14
RC00932	1168	1436	2604
RC00933	1739	2487	4226
RC00936	28	16	44
RC00937	3	1	4
RC00938	1270	2555	3825
RC00939	3	6	9
RC00941	61	76	137
RC00942	845	1519	2364
RC00943	1288	1993	3281
RC00944	1565	1997	3562
RC00945	4492	6038	10530
RC00948	4083	6796	10879
RC00949	405	1056	1461
RC00950	1812	4084	5896
RC00951	32	245	277
RC00952	228	317	545
RC00953	548	906	1454
RC00957	0	9	9
RC00958	1579	2104	3683
RC00959	1236	1892	3128
RC00960	2949	3924	6873
RC00961	1323	2436	3759
RC00962	15	49	64
RC00963	4	6	10
RC00966	78	162	240
RC00970	0	5	5
RC00976	2869	3590	6459
RC00977	2869	3590	6459
RC00978	9	8	17
RC00979	67	59	126
RC00980	1430	1901	3331
RC00983	832	2218	3050
RC00991	120	624	744
RC00992	1960	2773	4733
RC00998	27	37	64
RC01002	157	296	453
RC01004	390	593	983
RC01008	471	476	947
RC01010	33	53	86
RC01012	3425	5186	8611
RC01014	642	905	1547
RC01015	74	131	205
RC01016	158	281	439
RC01018	1355	1951	3306
RC01024	3	3	6
RC01025	1717	3696	5413
RC01027	224	545	769
RC01034	1152	1568	2720
RC01035	682	810	1492
RC01037	0	1	1
RC01038	153	234	387
RC01039	140	262	402
RC01040	948	1187	2135
RC01041	2869	3591	6460
RC01044	131	199	330
RC01046	2869	3591	6460
RC01052	181	299	480
RC01053	679	1132	1811
RC01055	1411	1890	3301
RC01062	0	11	11
RC01069	83	128	211
RC01075	616	1208	1824
RC01076	1	0	1
RC01078	335	607	942
RC01079	0	12	12
RC01081	1	1	2
RC01085	181	357	538
RC01086	2331	5481	7812
RC01091	237	469	706
RC01095	4091	8024	12115
RC01098	2331	5481	7812
RC01100	1351	1705	3056
RC01101	842	1654	2496
RC01103	2331	5481	7812
RC01104	48	92	140
RC01107	20	34	54
RC01108	154	235	389
RC01109	155	192	347
RC01117	1268	1541	2809
RC01118	2279	3457	5736
RC01119	1048	1231	2279
RC01124	2	8	10
RC01128	1615	2281	3896
RC01136	883	1316	2199
RC01137	1084	1523	2607
RC01139	0	324	324
RC01140	101	173	274
RC01141	300	500	800
RC01144	628	787	1415
RC01145	44	19	63
RC01151	750	994	1744
RC01152	458	654	1112
RC01153	277	281	558
RC01154	4	6	10
RC01155	154	96	250
RC01160	2861	3746	6607
RC01161	815	953	1768
RC01162	300	500	800
RC01168	581	1695	2276
RC01171	199	134	333
RC01181	290	388	678
RC01188	1526	2350	3876
RC01190	2714	3555	6269
RC01192	3924	5552	9476
RC01195	633	1012	1645
RC01205	518	1363	1881
RC01208	1001	1507	2508
RC01209	541	1044	1585
RC01210	541	1044	1585
RC01211	1348	1602	2950
RC01213	338	973	1311
RC01214	605	876	1481
RC01216	22	52	74
RC01217	2331	5482	7813
RC01218	0	1	1
RC01219	209	643	852
RC01220	209	643	852
RC01221	159	266	425
RC01227	1	5	6
RC01228	1	5	6
RC01229	1	5	6
RC01239	203	141	344
RC01241	2527	3957	6484
RC01245	1916	2985	4901
RC01246	904	1277	2181
RC01248	2822	4631	7453
RC01251	155	226	381
RC01266	0	268	268
RC01270	233	352	585
RC01277	2	1	3
RC01278	0	73	73
RC01279	643	883	1526
RC01280	636	852	1488
RC01287	65	729	794
RC01291	348	403	751
RC01292	688	742	1430
RC01293	425	1059	1484
RC01294	634	726	1360
RC01301	1007	1197	2204
RC01302	968	1272	2240
RC01305	2	1	3
RC01306	22	24	46
RC01307	1	0	1
RC01308	35	61	96
RC01309	57	103	160
RC01310	7	7	14
RC01311	77	119	196
RC01312	16	368	384
RC01315	1	3	4
RC01317	234	505	739
RC01321	153	234	387
RC01322	1	2	3
RC01324	2	4	6
RC01326	114	139	253
RC01327	114	139	253
RC01331	79	116	195
RC01333	4	12	16
RC01335	22	499	521
RC01337	115	599	714
RC01339	2	2	4
RC01340	234	505	739
RC01341	234	505	739
RC01345	259	410	669
RC01346	0	5	5
RC01353	0	1	1
RC01355	948	1187	2135
RC01356	153	234	387
RC01358	3	1	4
RC01360	0	7	7
RC01361	0	7	7
RC01362	0	7	7
RC01363	5	8	13
RC01364	711	1379	2090
RC01366	207	301	508
RC01369	181	238	419
RC01370	10	14	24
RC01371	26	45	71
RC01372	98	205	303
RC01373	1	1	2
RC01376	226	211	437
RC01377	156	197	353
RC01378	350	443	793
RC01379	1	7	8
RC01382	90	125	215
RC01383	11	8	19
RC01388	4	23	27
RC01389	3	7	10
RC01390	2	8	10
RC01391	2	8	10
RC01395	880	650	1530
RC01398	0	32	32
RC01404	3	17	20
RC01418	1811	2873	4684
RC01419	152	262	414
RC01420	10	16	26
RC01421	10	16	26
RC01422	11	17	28
RC01427	1	1	2
RC01428	6	13	19
RC01429	30	48	78
RC01430	8	12	20
RC01431	8	12	20
RC01432	259	410	669
RC01433	16	13	29
RC01434	484	479	963
RC01435	9	91	100
RC01436	1	9	10
RC01438	59	206	265
RC01439	1540	2059	3599
RC01440	1239	1704	2943
RC01442	24	58	82
RC01443	0	17	17
RC01447	6	0	6
RC01448	528	912	1440
RC01450	350	443	793
RC01451	0	1	1
RC01452	1331	1853	3184
RC01455	3	73	76
RC01464	3	1	4
RC01467	104	319	423
RC01468	58	72	130
RC01469	113	214	327
RC01471	33	73	106
RC01473	129	267	396
RC01474	30	15	45
RC01475	813	1080	1893
RC01476	795	1038	1833
RC01477	0	4	4
RC01479	1612	2502	4114
RC01483	440	655	1095
RC01485	75	157	232
RC01486	844	1035	1879
RC01487	1078	1515	2593
RC01491	188	1288	1476
RC01492	187	1251	1438
RC01499	1678	2543	4221
RC01500	1510	3783	5293
RC01504	0	5	5
RC01505	249	1150	1399
RC01506	44	108	152
RC01513	114	205	319
RC01514	80	175	255
RC01515	6	46	52
RC01516	12	31	43
RC01518	310	873	1183
RC01519	9	445	454
RC01525	2	6	8
RC01526	0	1	1
RC01527	1	0	1
RC01528	1	0	1
RC01531	1790	2400	4190
RC01532	207	554	761
RC01533	154	356	510
RC01534	0	197	197
RC01542	149	48	197
RC01545	801	894	1695
RC01549	238	421	659
RC01550	46	142	188
RC01551	352	828	1180
RC01552	2	0	2
RC01556	3	1	4
RC01560	2970	4034	7004
RC01562	0	5	5
RC01565	7	268	275
RC01573	71	40	111
RC01574	29	11	40
RC01575	106	236	342
RC01582	0	1	1
RC01583	1623	2118	3741
RC01584	44	88	132
RC01587	0	29	29
RC01604	0	1	1
RC01607	99	367	466
RC01610	44	173	217
RC01611	0	1	1
RC01615	171	239	410
RC01623	0	1	1
RC01640	0	2	2
RC01644	73	220	293
RC01654	12	45	57
RC01655	15	40	55
RC01656	2	1	3
RC01658	2	16	18
RC01662	2035	2658	4693
RC01671	1	12	13
RC01673	0	1	1
RC01674	0	1	1
RC01675	12	16	28
RC01679	0	1	1
RC01680	0	2	2
RC01681	2	6	8
RC01684	0	12	12
RC01687	3	1	4
RC01689	22	499	521
RC01702	892	1910	2802
RC01704	4083	6796	10879
RC01705	4083	6796	10879
RC01706	4083	6796	10879
RC01707	64	76	140
RC01714	1212	1510	2722
RC01715	535	1023	1558
RC01721	87	493	580
RC01726	870	977	1847
RC01728	6	0	6
RC01729	186	320	506
RC01734	1559	2569	4128
RC01735	0	8	8
RC01739	0	212	212
RC01745	0	149	149
RC01746	2	0	2
RC01754	4	102	106
RC01757	0	4	4
RC01758	4083	6796	10879
RC01759	4083	6796	10879
RC01760	165	97	262
RC01764	6	0	6
RC01765	4083	6796	10879
RC01767	4083	6796	10879
RC01769	4083	6796	10879
RC01779	1212	1929	3141
RC01780	1	87	88
RC01781	1168	1586	2754
RC01783	968	1119	2087
RC01784	129	248	377
RC01785	115	101	216
RC01786	1041	1587	2628
RC01788	676	1334	2010
RC01789	3841	5940	9781
RC01790	78	91	169
RC01792	1590	2182	3772
RC01795	108	209	317
RC01797	0	12	12
RC01799	122	157	279
RC01801	93	113	206
RC01804	347	434	781
RC01805	23	103	126
RC01808	526	864	1390
RC01810	19	63	82
RC01811	3	3	6
RC01812	50	65	115
RC01815	1590	2182	3772
RC01816	390	505	895
RC01821	0	1	1
RC01823	98	82	180
RC01825	9	2	11
RC01827	0	4	4
RC01828	79	97	176
RC01832	66	119	185
RC01833	10	45	55
RC01835	22	373	395
RC01839	28	105	133
RC01840	47	30	77
RC01843	1123	1617	2740
RC01844	19	37	56
RC01846	1	3	4
RC01847	514	650	1164
RC01850	256	368	624
RC01851	256	368	624
RC01856	96	179	275
RC01857	92	140	232
RC01860	6	22	28
RC01861	1930	2616	4546
RC01866	270	366	636
RC01870	125	143	268
RC01875	772	1011	1783
RC01883	2	0	2
RC01887	1	12	13
RC01892	0	2	2
RC01893	78	98	176
RC01900	84	133	217
RC01901	114	175	289
RC01903	45	69	114
RC01906	1355	1951	3306
RC01907	1355	1951	3306
RC01910	350	443	793
RC01911	43	125	168
RC01914	615	1207	1822
RC01921	2	1	3
RC01923	298	440	738
RC01925	0	4	4
RC01927	1218	1814	3032
RC01929	338	481	819
RC01932	1	0	1
RC01933	29	53	82
RC01939	228	294	522
RC01942	5	43	48
RC01943	2714	3555	6269
RC01946	892	1495	2387
RC01947	1294	1669	2963
RC01958	60	45	105
RC01959	54	29	83
RC01960	87	49	136
RC01964	278	421	699
RC01965	114	175	289
RC01970	2	106	108
RC01974	0	6	6
RC01979	316	531	847
RC01980	688	742	1430
RC01983	44	365	409
RC01984	105	157	262
RC01991	69	71	140
RC01992	20	167	187
RC01993	19	67	86
RC02000	1032	1339	2371
RC02009	1	5	6
RC02012	1	0	1
RC02013	234	505	739
RC02018	323	548	871
RC02034	8	6	14
RC02035	39	69	108
RC02037	3	7	10
RC02049	634	726	1360
RC02051	528	535	1063
RC02052	439	391	830
RC02053	855	1073	1928
RC02054	870	1084	1954
RC02067	5	35	40
RC02074	92	293	385
RC02080	58	78	136
RC02082	60	81	141
RC02084	6	25	31
RC02085	0	11	11
RC02088	491	801	1292
RC02089	29	256	285
RC02097	801	894	1695
RC02100	24	597	621
RC02107	121	247	368
RC02115	2331	5481	7812
RC02117	3	1	4
RC02118	270	366	636
RC02120	13	34	47
RC02124	73	96	169
RC02133	0	73	73
RC02136	154	96	250
RC02139	3	2	5
RC02141	2062	3233	5295
RC02147	1	3	4
RC02148	4884	6697	11581
RC02149	38	20	58
RC02159	66	119	185
RC02160	66	119	185
RC02162	0	15	15
RC02179	2	8	10
RC02183	66	119	185
RC02186	688	981	1669
RC02207	1214	1557	2771
RC02226	526	864	1390
RC02243	4083	6796	10879
RC02245	1	6	7
RC02247	367	507	874
RC02262	2	18	20
RC02273	1559	2569	4128
RC02277	247	321	568
RC02301	131	102	233
RC02302	120	85	205
RC02303	1978	3105	5083
RC02308	351	803	1154
RC02313	5282	8228	13510
RC02315	1441	2080	3521
RC02317	1418	2012	3430
RC02319	3	16	19
RC02329	197	286	483
RC02330	266	314	580
RC02331	345	491	836
RC02334	1	5	6
RC02345	329	1188	1517
RC02360	3	7	10
RC02378	25	55	80
RC02379	25	55	80
RC02386	0	32	32
RC02387	97	216	313
RC02390	15	3	18
RC02396	472	652	1124
RC02401	1	0	1
RC02412	81	84	165
RC02413	352	547	899
RC02414	2611	3355	5966
RC02416	485	834	1319
RC02419	1	12	13
RC02420	111	287	398
RC02421	63	80	143
RC02422	38	62	100
RC02425	66	119	185
RC02426	114	212	326
RC02427	280	745	1025
RC02430	69	99	168
RC02431	75	82	157
RC02432	157	270	427
RC02440	169	59	228
RC02441	1355	1951	3306
RC02442	22	499	521
RC02444	0	545	545
RC02448	3	1	4
RC02454	3	2	5
RC02458	0	1	1
RC02459	6	29	35
RC02460	4	23	27
RC02461	0	4	4
RC02463	0	5	5
RC02464	3	1	4
RC02465	3	1	4
RC02467	1355	1951	3306
RC02468	1355	1951	3306
RC02475	343	407	750
RC02478	4	8	12
RC02479	189	289	478
RC02480	65	163	228
RC02481	53	101	154
RC02483	79	153	232
RC02484	29	75	104
RC02485	37	86	123
RC02488	9	4	13
RC02489	2	15	17
RC02496	1	0	1
RC02501	1	0	1
RC02502	36	40	76
RC02504	3262	5139	8401
RC02507	1161	1675	2836
RC02512	6	29	35
RC02513	12	37	49
RC02514	14	36	50
RC02515	14	36	50
RC02517	6	29	35
RC02518	2583	3950	6533
RC02519	129	267	396
RC02527	4083	6796	10879
RC02528	6	10	16
RC02541	1095	2508	3603
RC02545	182	356	538
RC02546	58	90	148
RC02547	3	21	24
RC02551	170	810	980
RC02552	66	119	185
RC02555	383	686	1069
RC02556	1427	2217	3644
RC02561	6	8	14
RC02565	1	6	7
RC02566	1340	1754	3094
RC02567	211	283	494
RC02568	0	8	8
RC02593	1	2162	2163
RC02595	171	239	410
RC02596	1	4	5
RC02600	3431	5142	8573
RC02605	491	802	1293
RC02609	267	774	1041
RC02616	0	733	733
RC02625	36	39	75
RC02626	29	256	285
RC02628	371	246	617
RC02629	0	465	465
RC02633	1990	2654	4644
RC02634	1990	2654	4644
RC02638	29	256	285
RC02639	1751	2472	4223
RC02643	0	80	80
RC02645	1	2	3
RC02653	98	289	387
RC02658	60	83	143
RC02659	0	159	159
RC02661	81	242	323
RC02663	6	7	13
RC02666	2	8	10
RC02667	161	290	451
RC02669	181	357	538
RC02672	138	209	347
RC02673	0	3	3
RC02674	1355	1951	3306
RC02675	1355	1951	3306
RC02676	71	111	182
RC02677	0	10	10
RC02678	10	30	40
RC02681	1	5	6
RC02684	1	12	13
RC02686	1355	1951	3306
RC02689	820	1841	2661
RC02690	1446	2592	4038
RC02691	199	612	811
RC02694	180	238	418
RC02696	4	4	8
RC02703	2	4	6
RC02713	526	864	1390
RC02723	750	1194	1944
RC02724	1294	1609	2903
RC02725	1140	2044	3184
RC02727	3456	5680	9136
RC02728	3956	7500	11456
RC02729	5384	8493	13877
RC02732	234	343	577
RC02737	74	326	400
RC02738	74	326	400
RC02739	539	900	1439
RC02740	53	182	235
RC02741	1871	2569	4440
RC02742	9532	11834	21366
RC02743	2031	3609	5640
RC02744	5743	8126	13869
RC02745	118	187	305
RC02746	3140	4604	7744
RC02747	705	1185	1890
RC02748	1231	2012	3243
RC02749	68	100	168
RC02750	2922	3583	6505
RC02752	3103	4036	7139
RC02753	1742	2403	4145
RC02754	2155	2565	4720
RC02755	1324	2068	3392
RC02756	333	516	849
RC02758	879	1734	2613
RC02759	1095	2508	3603
RC02766	99	130	229
RC02768	34	49	83
RC02769	85	129	214
RC02779	189	288	477
RC02792	138	130	268
RC02793	55	67	122
RC02794	997	1977	2974
RC02795	3231	4648	7879
RC02796	2704	3872	6576
RC02797	588	600	1188
RC02798	9498	13789	23287
RC02799	4290	6284	10574
RC02800	2202	3260	5462
RC02801	1068	1496	2564
RC02804	505	643	1148
RC02805	14	9	23
RC02806	1317	1820	3137
RC02807	2294	3685	5979
RC02808	32	52	84
RC02809	1789	2513	4302
RC02810	157	270	427
RC02811	203	619	822
RC02812	2026	3136	5162
RC02814	1964	3281	5245
RC02815	205	299	504
RC02816	3630	5455	9085
RC02817	750	1194	1944
RC02819	2473	6495	8968
RC02820	1820	2498	4318
RC02821	3124	4226	7350
RC02823	165	270	435
RC02825	3	12	15
RC02826	3	14	17
RC02827	210	294	504
RC02828	3	14	17
RC02829	3	15	18
RC02830	3	14	17
RC02831	3	14	17
RC02832	605	847	1452
RC02833	9259	11839	21098
RC02834	6434	8976	15410
RC02835	88	154	242
RC02836	0	1	1
RC02837	0	1	1
RC02839	1894	2382	4276
RC02840	3	3	6
RC02841	1	0	1
RC02842	0	1	1
RC02843	0	1	1
RC02846	1268	1541	2809
RC02847	1268	1541	2809
RC02848	2287	3371	5658
RC02850	1579	1863	3442
RC02856	1385	2324	3709
RC02857	1864	2767	4631
RC02860	23	36	59
RC02861	167	230	397
RC02862	1343	1648	2991
RC02864	3	4	7
RC02866	693	1109	1802
RC02867	1151	1705	2856
RC02868	3052	3850	6902
RC02869	755	1557	2312
RC02870	701	1301	2002
RC02871	135	108	243
RC02873	2583	3950	6533
RC02876	324	434	758
RC02877	1369	1740	3109
RC02878	648	786	1434
RC02880	1485	2091	3576
RC02881	118	112	230
RC02882	1802	2551	4353
RC02883	2031	3609	5640
RC02886	264	419	683
RC02888	5202	8137	13339
RC02889	1692	2435	4127
RC02890	222	396	618
RC02891	913	671	1584
RC02892	456	132	588
RC02893	3924	5552	9476
RC02894	2	2	4
RC02895	1003	1256	2259
RC02896	2774	3710	6484
RC02898	891	1906	2797
RC02903	54	92	146
RC02904	6	13	19
RC02909	54	92	146
RC02910	0	1	1
RC02911	0	1	1
RC02912	0	1	1
RC02913	1	1	2
RC02914	1	2	3
RC02915	1	1	2
RC02917	0	1	1
RC02918	0	2	2
RC02919	0	1	1
RC02920	1	1	2
RC02921	1	1	2
RC02922	1	1	2
RC02923	1	1	2
RC02924	1	1	2
RC02925	1	1	2
RC02926	1	1	2
RC02927	1	1	2
RC02928	1	1	2
RC02929	1	1	2
RC02930	1	1	2
RC02931	182	356	538
RC02932	182	356	538
RC02933	34	93	127
RC02936	68	34	102
RC02939	4083	6796	10879
RC02940	4083	6796	10879
RC02942	4083	6796	10879
RC02943	4083	6796	10879
RC02944	4083	6796	10879
RC02947	182	356	538
RC02948	1965	2635	4600
RC02949	1264	2239	3503
RC02951	0	2	2
RC02953	1264	2239	3503
RC02954	83	99	182
RC02955	891	1906	2797
RC02958	1515	1909	3424
RC02961	15	49	64
RC02962	1	2	3
RC02963	45	44	89
RC02964	45	44	89
RC02965	10	3	13
RC02966	10	3	13
RC02977	409	265	674
RC02984	306	572	878
RC02985	64	41	105
RC02986	65	139	204
RC02989	1109	1387	2496
RC02994	75	124	199
RC02995	30	19	49
RC03003	837	1862	2699
RC03005	2	5	7
RC03006	2	5	7
RC03011	3	2	5
RC03012	3	2	5
RC03013	3	2	5
RC03023	2	0	2
RC03033	1	6	7
RC03034	24	12	36
RC03035	0	4	4
RC03036	1196	1603	2799
RC03038	34	135	169
RC03040	22	122	144
RC03042	118	108	226
RC03043	968	1119	2087
RC03046	543	1014	1557
RC03049	968	1119	2087
RC03053	5	15	20
RC03056	157	230	387
RC03057	527	958	1485
RC03061	0	6	6
RC03062	2842	4060	6902
RC03063	2842	4060	6902
RC03066	0	5	5
RC03072	2869	3591	6460
RC03075	1	0	1
RC03078	130	212	342
RC03079	130	212	342
RC03080	121	186	307
RC03084	22	16	38
RC03086	31	52	83
RC03087	0	1	1
RC03088	0	1	1
RC03092	60	45	105
RC03093	60	45	105
RC03095	741	802	1543
RC03096	813	1032	1845
RC03097	813	1032	1845
RC03109	188	359	547
RC03110	55	269	324
RC03111	206	484	690
RC03116	1929	2700	4629
RC03121	24	597	621
RC03130	0	17	17
RC03131	3	171	174
RC03132	2	3	5
RC03134	133	378	511
RC03148	2	4	6
RC03149	0	4	4
RC03150	0	4	4
RC03151	1301	1985	3286
RC03152	1301	1985	3286
RC03154	2	25	27
RC03155	730	981	1711
RC03168	10	20	30
RC03174	6	9	15
RC03177	2	80	82
RC03180	149	85	234
RC03182	7	7	14
RC03185	101	146	247
RC03190	0	6	6
RC03191	0	6	6
RC03195	6	5	11
RC03199	74	620	694
RC03200	1882	2388	4270
RC03206	9031	12653	21684
RC03209	0	4	4
RC03210	0	4	4
RC03212	27	162	189
RC03213	0	1	1
RC03217	725	1115	1840
RC03220	4	2	6
RC03221	1816	2780	4596
RC03222	1183	1580	2763
RC03225	29	1085	1114
RC03228	0	7	7
RC03232	257	319	576
RC03234	225	283	508
RC03236	19	547	566
RC03237	8	12	20
RC03238	2	0	2
RC03249	84	147	231
RC03250	12	20	32
RC03251	813	916	1729
RC03252	843	938	1781
RC03253	132	93	225
RC03254	132	93	225
RC03255	2275	2922	5197
RC03257	1836	2384	4220
RC03261	25	58	83
RC03264	845	1343	2188
RC03265	2	0	2
RC03266	2	1	3
RC03267	2	0	2
RC03268	2	0	2
RC03269	2	0	2
RC03270	1	0	1
RC03272	0	3	3
RC03275	775	2673	3448
RC03276	3	4	7
RC03277	92	140	232
RC03278	86	100	186
RC03279	2691	3782	6473
RC03283	159	426	585
RC03284	2	2	4
RC03286	36	122	158
RC03287	69	230	299
RC03288	120	569	689
RC03291	37	58	95
RC03296	452	752	1204
RC03297	452	752	1204
RC03298	452	752	1204
RC03299	1	1	2
RC03303	0	1	1
RC03305	106	139	245
RC03306	75	124	199
RC03307	75	124	199
RC03308	34	49	83
RC03309	581	1426	2007
RC03310	0	261	261
RC03314	2922	3583	6505
RC03315	56	172	228
RC03316	0	12	12
RC03323	124	420	544
RC03324	124	420	544
RC03327	1441	2633	4074
RC03328	36	76	112
RC03333	1176	1669	2845
RC03334	1176	1669	2845
RC03335	71	154	225
RC03336	3	1	4
RC03339	0	7	7
RC03342	3	4	7
RC03343	4	1	5
RC03347	17	90	107
RC03350	2	3	5
RC03351	2	3	5
RC03352	6	8	14
RC03354	775	2673	3448
RC03357	0	21	21
RC03359	5	14	19
RC03361	0	12	12
RC03362	0	5	5
RC03363	160	1442	1602
RC03364	8	11	19
RC03365	5	5	10
RC03367	0	9	9
RC03368	97	298	395
RC03388	13	34	47
RC03390	13	34	47
RC03392	879	1028	1907
RC03393	556	882	1438
RC03397	2275	2922	5197
RC03398	4	1	5
RC03399	6	3	9
RC03400	7	14	21
RC03401	7	14	21
RC03402	5	13	18
RC03405	147	331	478
RC03417	74	103	177
RC03420	1371	1892	3263
RC03425	1127	1672	2799
RC03426	0	145	145
RC03427	47	71	118
RC03428	1	4	5
RC03429	5	6	11
RC03430	7	5	12
RC03431	38	141	179
RC03434	1	0	1
RC03435	1	0	1
RC03437	27	47	74
RC03438	1	5	6
RC03439	10	31	41
RC03440	1	8	9
RC03443	1	0	1
RC03444	3	0	3
RC03445	2	0	2
RC03446	1	0	1
RC03450	15	30	45
RC03451	15	30	45
RC03452	20	30	50
RC03457	11	2	13
RC03458	13	3	16
RC03459	13	3	16
RC03461	813	1032	1845
RC03462	2315	3212	5527
RC03463	5	8	13
RC03466	1	8	9
RC03467	1	0	1
RC03471	425	1059	1484
RC03473	20	30	50
RC03474	20	30	50
RC03475	20	30	50
RC03479	359	938	1297
RC03484	0	6	6
RC03486	0	26	26
RC03487	223	322	545
RC03501	42	54	96
RC03504	15	49	64
RC03507	3	1	4
RC03516	0	79	79
RC03519	0	1	1
RC03520	0	1	1
RC03521	0	923	923
RC03525	0	981	981
RC03528	94	199	293
RC03529	129	252	381
RC03530	0	706	706
RC03531	0	161	161
RC03532	273	336	609
RC03533	255	327	582
RC03537	2	4	6
RC03538	0	5	5
RC03539	1	0	1
RC03540	0	2	2
RC03541	0	10	10
RC03544	0	1	1
RC03551	0	1	1
RC03553	0	10	10
RC03555	1	3	4
RC03559	0	159	159
RC03560	174	237	411
RC03563	0	337	337
RC03564	369	521	890
RC03566	0	225	225
RC03567	0	19	19
RC03568	1261	1744	3005
RC03570	0	76	76
RC03571	76	216	292
RC03572	0	88	88
RC03574	1	1	2
RC03577	0	17	17
RC03578	0	79	79
RC03579	0	54	54
RC03580	0	11	11
RC03583	0	1	1
RC03584	0	18	18
RC03585	0	234	234
